# Supplementary material for: Bioactive Properties of Persea americana Peel Extract and Their Role in Hypercholesterolemia Management and Cardiovascular Health
Source: Foods. 2025 Jul 16;14(14):2482. doi: 10.3390/foods14142482 (PMC12294314; doi:10.3390/foods14142482)
Supplement: Supplementary file 1 [file foods-14-02482-s001.zip]

Archive with 1 entries (1 files):
- foods-3720568-supplementary.pdf
